# Supplementary material for: Substance and Behavioral Addictions among American Indian and Alaska Native Populations
Source: Int J Environ Res Public Health. 2022 Mar 3;19(5):2974. doi: 10.3390/ijerph19052974 (PMC8910676; doi:10.3390/ijerph19052974)
Supplement: Supplementary file 1 [file ijerph-19-02974-s001.zip]

Archive with 1 entries (1 files):
- ijerph-1609075-supplementary.pdf
